# Supplementary material for: Development of Nickel- and Magnetite-Promoted Carbonized Cellulose Bead-Supported Bimetallic Pd–Pt Catalysts for Hydrogenation of Chlorate Ions in Aqueous Solution
Source: Int J Mol Sci. 2021 Oct 31;22(21):11846. doi: 10.3390/ijms222111846 (PMC8584269; doi:10.3390/ijms222111846)
Supplement: Supplementary file 1 [file ijms-22-11846-s001.zip]

Archive with 1 entries (1 files):
- ijms-1428992-supplementary.pdf
